# Supplementary material for: Amylopectin-g-Poly(Acrylic Acid): Synthesis and Application as Reduction Agent for In Situ Formation of Gold Nanoparticles
Source: Polymers (Basel). 2026 Jul 1;18(13):1636. doi: 10.3390/polym18131636 (PMC13364450; doi:10.3390/polym18131636)
Supplement: Supplementary file 1 [file polymers-18-01636-s001.zip]

Archive with 1 entries (1 files):
- polymers-4372230-supplementary.pdf
